# Supplementary material for: Oxidation of Various Kraft Lignins with a Bacterial Laccase Enzyme
Source: Int J Mol Sci. 2021 Dec 6;22(23):13161. doi: 10.3390/ijms222313161 (PMC8658217; doi:10.3390/ijms222313161)
Supplement: Supplementary file 1 [file ijms-22-13161-s001.zip]

Archive with 1 entries (1 files):
- ijms-1492679-supplementary.pdf
